# Supplementary material for: Multi-Responsive and Antibacterial Dynamic Covalent Hydrogels Cross-Linked by Amphiphilic Copolymer Micelles
Source: Gels. 2025 Dec 28;12(1):27. doi: 10.3390/gels12010027 (PMC12841037; doi:10.3390/gels12010027)
Supplement: Supplementary file 1 [file gels-12-00027-s001.zip]

Archive with 1 entries (1 files):
- gels-4046072-supplementary.pdf
